# Supplementary material for: Instability of the Homogeneous Distribution of Chemical Waves in the Belousov–Zhabotinsky Reaction
Source: Materials (Basel). 2021 Oct 18;14(20):6177. doi: 10.3390/ma14206177 (PMC8537810; doi:10.3390/ma14206177)
Supplement: Supplementary file 1 [file materials-14-06177-s001.zip]

Archive with 4 entries (4 files):
- SI/VideoS1.mpg
- SI/VideoS2.mp4
- SI/VideoS3.mp4
- SI/VideoS4.mp4
